# Supplementary material for: Sequence Dependent Repair of 1,N6-Ethenoadenine by DNA Repair Enzymes ALKBH2, ALKBH3, and AlkB
Source: Molecules. 2021 Aug 31;26(17):5285. doi: 10.3390/molecules26175285 (PMC8434105; doi:10.3390/molecules26175285)
Supplement: Supplementary file 1 [file molecules-26-05285-s001.zip]

Archive with 1 entries (1 files):
- molecules-1332548-supplementary.pdf
